# Supplementary material for: Global Prevalence of Sleep Bruxism and Awake Bruxism in Pediatric and Adult Populations: A Systematic Review and Meta-Analysis
Source: J Clin Med. 2024 Jul 22;13(14):4259. doi: 10.3390/jcm13144259 (PMC11278015; doi:10.3390/jcm13144259)
Supplement: Supplementary file 1 [file jcm-13-04259-s001.zip]

Archive with 11 entries (11 files):
- Supplementary Material S1 PRISMA 2020 Abstract Checklist..pdf
- Supplementary Material S10 Presentation of forest plots..pdf
- Supplementary Material S11 Presentation of funnel plots..pdf
- Supplementary Material S2 PRISMA 2020 Checklist..pdf
- Supplementary Material S3 Adapted questionnaire for initial selection..pdf
- Supplementary Material S4 The results of the evaluation of studies using an adapted questionnaire..pdf
- Supplementary Material S5 Presentation of the studies included the meta-analysis..pdf
- Supplementary Material S6 Rejected studies from the meta-analysis..pdf
- Supplementary Material S7 Adapted Joanna Briggs classification..pdf
- Supplementary Material S8 The results of the evaluation of studies using an Joanna Briggs classification..pdf
- Supplementary Material S9 Detailed description of the conducted meta-analysis..pdf
